# Supplementary material for: Effects of gibberellic acid on Tifton 85 bermudagrass (Cynodon spp.) in constructed wetland systems
Source: PLoS One. 2018 Oct 26;13(10):e0206378. doi: 10.1371/journal.pone.0206378 (PMC6203379; doi:10.1371/journal.pone.0206378)
Supplement: S1 Table — Results of giberelic acid addition to batch constructed wetlands systems. (XLSX) [file pone.0206378.s001.xlsx]

## Sheet: First Cycle
Treatment	Blocks	Plant height (cm)	Dry matter yield (kg ha-1)	Chlorophyll measurement (Index)	Number of internodes (und)	Total nitrogen accumulation (g)	Potassium accumulation (g)	Total phosphorus accumulation (g)	Sodium accumulation (g)	Total nitrogen uptake rate (g m-3 d-1)	Potassium uptake rate (g m-3 d-1)	Total phosphorus uptake rate (g m-3 d-1)	Sodium uptake rate (URNa) (g m-3 d-1)
NC	1	35.4167	2682.61	36.25	4	0.326677	0.305032	0.0597962	0.0157208	2.28573	2.13429	0.418389	0.109997
NC	2	35.5	2481.24	33.15	4	0.392158	0.238802	0.0540744	0.0126672	2.7439	1.67088	0.378354	0.0886316
NC	3	38.25	2135.7	34.5167	4.5	0.403948	0.177572	0.0484898	0.0117095	2.82639	1.24246	0.33928	0.0819302
NC	4	39	3430.89	34.35	5	0.435578	0.285261	0.0699396	0.0226964	3.04771	1.99595	0.489362	0.158805
N1	1	53	3867.96	38	4.5	0.593791	0.40604	0.106402	0.0226673	4.15471	2.84103	0.744486	0.158601
N1	2	46.75	3060.18	32.25	4.5	0.436087	0.241078	0.0664381	0.0198589	3.05127	1.6868	0.464862	0.138952
N1	3	51	4133.41	31.35	3.5	0.551542	0.433906	0.110509	0.0289042	3.8591	3.036	0.77322	0.202241
N1	4	46.9167	3346.22	35.1167	4	0.479016	0.43893	0.103691	0.0221363	3.35164	3.07116	0.725515	0.154886
N2	1	55.9167	3577.35	39.8	4	0.491247	0.344295	0.081518	0.0209642	3.43721	2.409	0.570375	0.146685
N2	2	44.75	3538.44	36.85	4.5	0.536329	0.278755	0.0727182	0.0207362	3.75265	1.95042	0.508803	0.14509
N2	3	51	4263.84	36.2833	5	0.497138	0.373133	0.0932765	0.0233775	3.47843	2.61078	0.652649	0.163571
N2	4	50.5	4208.92	37.9	4	0.50164	0.368327	0.0914941	0.0230764	3.50993	2.57716	0.640177	0.161464
N3	1	48	4291.3	39.9	5	0.583729	0.413009	0.0903228	0.0235281	4.08431	2.88979	0.631982	0.164624
N3	2	48.5	3806.18	43.3	4.5	0.581841	0.482645	0.0842104	0.0213472	4.07109	3.37703	0.589213	0.149365
N3	3	58.5	4147.14	34.95	4.5	0.507707	0.381027	0.0941585	0.0227377	3.55239	2.66602	0.65882	0.159094
N3	4	53	3968.65	41.45	5.5	0.637525	0.451265	0.0897773	0.0232573	4.46071	3.15746	0.628165	0.16273
N4	1	61.25	3579.63	39.4833	4.5	0.486924	0.42266	0.0901685	0.022329	3.40697	2.95732	0.630902	0.156234
N4	2	53.25	4478.95	50.15	4	0.493205	0.646177	0.120241	0.0363933	3.45092	4.52125	0.841319	0.254641
N4	3	54.75	3939.66	45.5833	4.5	0.520586	0.344764	0.0744373	0.0216001	3.6425	2.41229	0.520832	0.151134
N4	4	59	3760.41	42.25	5.5	0.677147	0.263405	0.0691816	0.0149387	4.73795	1.84302	0.484058	0.104525
Treatments	Gibberellic acid doses (μM)
Level Control with grass (NC)	0
Level 1 (N1)	5
Level 2 (N2)	25
Level 3 (N3)	50
Level 4 (N4)	100
Level Control without grass (NC*)	0

## Sheet: Second Cycle
Treatment	Blocks	Plant height (cm)	Dry matter yield (kg ha-1)	Chlorophyll measurement (Index)	Number of internodes (und)	Total nitrogen accumulation (g)	Potassium accumulation (g)	Total phosphorus accumulation (g)	Sodium accumulation (g)	Total nitrogen uptake rate (g m-3 d-1)	Potassium uptake rate (g m-3 d-1)	Total phosphorus uptake rate (g m-3 d-1)	Sodium uptake rate (URNa) (g m-3 d-1)
NC	1	41.5	4998.4	33.9667	4.5	0.624409	0.502885	0.100237	0.0330659	3.41917	2.75372	0.548886	0.181064
NC	2	31.75	5039.59	38.15	3.5	0.66771	0.419016	0.10009	0.0403145	3.65628	2.29447	0.548075	0.220756
NC	3	39.75	4964.07	33.85	4	0.590055	0.434411	0.101605	0.0422092	3.23105	2.37877	0.556374	0.231131
NC	4	43.35	5156.29	34.8	4.5	0.612903	0.451232	0.0982788	0.0457902	3.35617	2.47088	0.53816	0.25074
N1	1	42.25	4355.38	37.9	5.5	0.606734	0.381143	0.104298	0.0337449	3.32239	2.08708	0.571119	0.184782
N1	2	38.75	4482.76	34.75	3.5	0.695751	0.451007	0.10017	0.0381166	3.80983	2.46965	0.548514	0.208721
N1	3	46.25	5215.79	38.45	4.5	0.780563	0.524756	0.108485	0.0502567	4.27425	2.87349	0.594049	0.275198
N1	4	43	3877.12	33.95	3.5	0.598816	0.322363	0.0864221	0.0315031	3.27903	1.76521	0.473235	0.172506
N2	1	46.25	4895.42	38.85	5.5	0.622665	0.428403	0.107499	0.0397773	3.40962	2.34587	0.588646	0.217815
N2	2	42.25	4955.68	34.45	4	0.634081	0.433677	0.113747	0.0402669	3.47213	2.37475	0.622864	0.220496
N2	3	45.25	4973.23	37.85	4	0.636326	0.391785	0.103028	0.0404095	3.48443	2.14536	0.564167	0.221276
N2	4	47	4998.4	39.05	4	0.673605	0.415591	0.105206	0.0500491	3.68856	2.27572	0.57609	0.274061
N3	1	49.25	4794.74	36.2833	3.5	0.646159	0.482395	0.109259	0.0389592	3.53827	2.64152	0.598286	0.213335
N3	2	43.5	4744.39	37.05	5	0.642967	0.415187	0.101824	0.0385501	3.52079	2.2735	0.557574	0.211095
N3	3	47.25	5086.12	34.5	3.5	0.645636	0.400679	0.112529	0.0394066	3.53541	2.19406	0.61619	0.215785
N3	4	45.75	5719.22	37.3	4.5	0.632185	0.500495	0.114693	0.0507893	3.46175	2.74064	0.628041	0.278115
N4	1	56	4650.57	37.7	5.5	0.595042	0.447586	0.0978846	0.0325207	3.25836	2.45091	0.536002	0.178078
N4	2	44.5	4735.24	37.8	4.5	0.634556	0.373037	0.0945679	0.0313251	3.47473	2.04269	0.51784	0.171531
N4	3	49	4378.26	36.65	4	0.649699	0.306683	0.0946916	0.0289635	3.55766	1.67935	0.518517	0.1586
N4	4	48.25	4588.02	34.7	4.5	0.659985	0.321376	0.107209	0.0303512	3.61398	1.75981	0.587059	0.166199
Treatments	Gibberellic acid doses (μM)
Level Control with grass (NC)	0
Level 1 (N1)	5
Level 2 (N2)	25
Level 3 (N3)	50
Level 4 (N4)	100
Level Control without grass (NC*)	0

## Sheet: Effluent
	Oxidation-reduction potential (mV)						Potential of hydrogen						Electrical conductivity (μS cm -1)							Total nitrogen (mg L-1)						Total phosphorus (mg L-1)							Evaporation and Transpiration (mm d-1)
Time (d)	NC	N1	N2	N3	N4	NC*	NC	N1	N2	N3	N4	NC*	NC	N1	N2	N3	N4	NC*	Time (d)	NC	N1	N2	N3	N4	NC*	NC	N1	N2	N3	N4	NC*	Time (d)	NC	N1	N2	N3	N4	NC*
0	127	127	127	127	127	127	6.66	6.66	6.66	6.66	6.66	6.66	336.61	336.61	336.61	336.61	336.61	336.61	0	56.02	56.02	56.02	56.02	56.02	56.02	9.32	9.32	9.32	9.32	9.32	9.32	0	0	0	0	0	0	0
7	198.75	204.75	191	190.75	195.5	200.5	8.055	7.965	8.15	8.0875	8.115	8.15	566.95	545.65	562.15	533.775	551.45	555.55	7	22.4821	21.7482	25.9044	28.0128	21.5092	28.3162	1.8068	1.4277	2.072	1.9201	1.9504	2.2962	7	0.9072	1.1442	1.1278	0.9235	1.0052	1.4466
14	99	126.5	111.25	106.5	138.5	95	7.83	7.7625	7.77	7.7075	7.77	7.9	565.2	568.3	568.9	555	565.525	577.2	14	24.2562	25.5837	24.5508	22.0569	27.6237	22.2258	3.4858	3.6392	3.0989	3.2294	3.2615	2.5592	14	1.4833	1.4302	1.3648	1.6018	1.6263	1.86
21	107	97.5	155	129.25	138.75	114.5	7.74	7.74	7.72	7.645	7.655	7.83	556.675	553.6	571.175	547.575	530.45	553.45	21	28.05	24.7586	23.8787	23.4392	21.0617	25.2296	3.8096	4.4757	4.3344	4.4082	3.7228	4.5848	21	1.1115	1.0461	1.1769	1.3158	1.2177	2.0105
28	137.75	116.25	74.25	114.5	96.75	67.5	7.545	7.4825	7.5675	7.5	7.5775	7.94	511.325	509.95	520.475	473.275	462.575	502.25	28	21.0739	20.9443	23.6267	16.6896	14.1649	40.9914	2.5788	3.3539	3.6278	2.4792	1.3802	6.0894	28	2.5907	2.3578	2.5294	2.8032	3.0729	1.6999
35	92.875	94.375	48.625	73.5	72.375	62.25	7.185	7.1875	7.4225	7.1688	7.1738	7.695	521.225	527.025	509.887	518.712	544.675	573.2	43	5.0042	3.4741	2.9881	4.8634	3.931	35.7151	2.0457	1.785	2.4448	1.4374	1.8119	11.3446	35	4.4949	4.356	4.0863	4.7401	5.5165	1.9614
43	48	72.5	23	32.5	48	57	6.825	6.8925	7.2775	6.8375	6.77	7.45	531.125	544.1	499.3	564.15	626.775	644.15	48	4.6634	4.9401	3.0543	4.5506	4.4738	31.3625	0.653	0.5979	0.5927	0.6085	0.6244	2.6438	40	6.0641	6.0641	5.8924	6.5103	7.2082	2.4027
48	20.5	39	31.25	0	0	35.5	7.385	7.315	7.355	7.4875	7.3325	7.635	578.467	525.975	550.925	606.6	650.25	636.375	51	6.7965	4.8599	7.3114	6.6262	6.8505	33.7936	2.1013	1.2981	1.5899	0.8319	1.6985	6.9232	43	6.865	6.5381	6.6198	7.1102	7.6005	2.4518
51	9.5	3	3	4.75	4.25	0	6.7025	6.72	6.67	6.695	6.5675	7.67	562.375	527.95	557.65	583.9	622.8	615.05	58	6.8875	6.3258	8.1691	3.1675	4.8867	34.1571	3.0954	2.4578	2.0225	1.3999	2.4905	10.2297	48	8.4178	8.9899	8.8264	9.3168	9.8071	2.9421
58	36	53.25	43.5	93.5	71	4	6.8525	6.9275	6.9275	6.88	6.7825	7.545	395.275	384.6	395.775	370.775	416.925	478.375	66	3.6241	4.1181	4.1958	2.8178	4.2612	43.3232	0.5068	0.7733	0.4341	0.2986	0.2556	10.7291	52	3.6777	3.8411	3.8411	3.9229	3.7594	2.6152
66	187	118	178.25	143.75	131	142	7.14	7.3775	7.21	7.15	7.12	7.74	425.475	460.925	451.6	427.175	447.9	520.175	72	9.9701	15.3254	11.8086	10.6877	11.2641	44.8976	6.057	6.5314	5.2907	6.1845	5.3431	9.6928	56	2.8604	3.1056	3.1873	3.0239	5.6391	1.6345
72	127.5	98.75	126	55.75	33.75	138.5	6.925	6.99	6.9975	6.9475	6.91	8	491.3	517.8	503.075	498.925	511.925	558.375	80	4.9467	3.0347	2.0212	1.7541	4.8234	37.6141	0.7838	1.5615	1.4874	1.3994	2.0694	12.1947	59	3.3508	4.4949	4.0863	4.8218	4.2498	2.6152
80	146.75	178.5	179.75	189.5	142.5	145.5	7.115	7.0875	7.165	7.2	6.985	7.735	401.8	414.25	386.375	351.5	434.075	483.6	88	4.14	2.4176	3.3732	2.4237	4.3685	38.4715	1.3222	1.7071	1.2122	0.632	1.5524	10.863	63	4.7728	4.9036	5.018	5.2141	5.1487	1.9614
88	122.5	124.75	99.5	114.5	99.5	118.5	7.4425	7.42	7.4775	7.49	7.3125	7.745	558.85	553.3	515.45	525.65	568.325	591.625														66	8.8264	9.235	9.3985	9.7254	8.9899	1.9614
																																70	3.4325	3.5142	3.3508	3.6777	3.5142	1.798
																																73	2.3701	1.5528	1.798	1.9614	1.8797	1.1442
Treatments	Gibberellic acid doses (μM)																															77	9.3331	7.6169	7.3063	7.9601	7.7721	2.5172
Level Control with grass (NC)	0																															81	6.914	6.1948	6.2766	6.7996	6.6362	1.4057
Level 1 (N1)	5																															85	10.4609	9.4	9.8889	9.8071	9.0716	1.9614
Level 2 (N2)	25																															88	10.608	10.2403	9.8398	10.9513	9.7908	1.6345
Level 3 (N3)	50
Level 4 (N4)	100
Level Control without grass (NC*)	0

## Sheet: Dunnet's Effluent
		COD (g m-3)		TN (g m-3)		TP (g m-3)		K (g m-3)		Na (g m-3)		SDT (g m-3)
Treatment	Blocks	1st Cycle	2nd Cycle	1st Cycle	2nd Cycle	1st Cycle	2nd Cycle	1st Cycle	2nd Cycle	1st Cycle	2nd Cycle	1st Cycle	2nd Cycle
N1	1	97.5892	137.863	4.17018	7.11902	1.26435	2.88671	3.06036	3.93686	20.3737	21.2374	217.222	214.985
N1	2	111.536	145.071	5.0733	9.68797	1.59298	4.01127	3.79068	7.17266	21.1379	25.4121	205.234	254.849
N1	3	97.4325	118.118	3.91871	3.99539	1.47115	2.50299	3.06915	3.94485	19.6927	20.0806	192.994	182.029
N1	4	76.2773	89.9107	7.73266	7.46808	2.08967	3.35431	4.67462	5.8302	19.9735	22.6749	207.536	227.165
N2	1	79.5681	97.4325	7.65363	6.2699	1.67365	2.63463	3.95339	4.78176	20.4904	21.7039	219.226	217.839
N2	2	77.6876	68.2853	6.35375	5.98689	1.58536	2.8287	3.7734	4.5612	20.404	22.1619	222.08	228.349
N2	3	78.6279	69.2255	5.71024	5.04025	1.20949	2.27449	3.66119	3.50597	19.0226	21.3002	191.079	198.751
N2	4	74.2401	74.2401	7.16173	5.91456	1.19634	2.65652	4.27447	4.79637	20.0677	22.3229	217.546	213.022
N3	1	114.357	112.476	3.99347	4.26967	0.723858	2.44101	3.46487	4.68031	19.7893	21.2811	211.134	196.315
N3	2	99.313	83.0156	5.2474	5.907	1.02647	2.67084	3.94716	5.60629	19.2334	21.5085	206.04	205.941
N3	3	104.328	88.0302	4.20094	5.38446	1.0697	3.11343	2.66176	6.1437	19.709	22.9716	208.463	205.153
N3	4	97.1191	76.7474	2.95896	4.39084	0.776476	2.61822	3.34687	4.84096	19.8771	21.3977	208.458	190.506
N4	1	103.074	100.253	5.4428	5.05989	1.43637	2.79275	3.88285	4.72979	20.9554	21.9803	214.767	203.667
N4	2	116.237	115.924	4.63906	6.06687	1.07975	2.42501	4.39559	5.34264	20.8114	20.3976	210.632	193.504
N4	3	124.386	124.699	4.16306	9.44344	1.98208	3.74914	5.74874	6.57298	22.2679	23.5164	273.93	238.318
N4	4	114.357	116.551	6.90791	6.6687	1.83154	2.55403	5.30855	5.84381	20.5917	24.3338	239.023	257.048
NC	1	79.5681	117.177	3.09392	5.95057	1.3017	2.09187	3.64833	4.82283	21.6635	21.7445	195.872	202.52
NC	2	78.6279	103.074	9.22013	8.39784	2.67796	3.38965	5.00581	6.80296	23.1249	23.1819	244.509	246.306
NC	3	84.5827	88.0302	7.36378	5.59477	2.68234	2.48829	4.70254	5.06565	22.5582	19.9817	245.841	206.084
NC	4	89.9107	138.803	3.84696	5.29391	1.42041	2.6424	3.72386	4.91008	18.9384	20.542	201.601	186.349
NC*	1	81.4486	59.8232	38.5498	42.3041	9.69654	10.4995	21.0215	23.0863	24.6548	26.5947	389.728	396.135
NC*	2	58.883	73.9267	35.0459	39.16	9.07862	11.3118	20.4243	24.1015	24.8226	28.37	363.303	401.725
Treatments	Gibberellic acid doses (μM)
Level Control with grass (NC)	0
Level 1 (N1)	5
Level 2 (N2)	25
Level 3 (N3)	50
Level 4 (N4)	100
Level Control without grass (NC*)	0
